# Supplementary material for: Simulation enhanced distributed lag models for mortality displacement
Source: Springerplus. 2016 Nov 10;5(1):1951. doi: 10.1186/s40064-016-3566-6 (PMC5104706; doi:10.1186/s40064-016-3566-6)
Supplement: Supplementary file 1 — Additional file 1. Code used for the simulations and creation of tables and figures in the article. [file 40064_2016_3566_MOESM1_ESM.zip]

Archive with 19 entries (19 files):
- 01_Simulation.r
- 02_FitClassic.r
- 03_CV_Divide.r
- 04_SEDLM.r
- 05_Application.r
- 06_CollectResults.r
- Basedata.r
- Bash_applic.txt
- Bash_classic.txt
- Bash_cv.txt
- Bash_gen.txt
- Bash_SEDLM.txt
- Bash_SEDLMBis.txt
- FitDLMHelper.r
- Readme.txt
- SEDLMhelper.cpp
- SEDLMhelper2.cpp
- SimulateHelper.cpp
- SimulateHelper.r
