# Supplementary material for: Simulation enhanced distributed lag models for mortality displacement
Source: Springerplus. 2016 Nov 10;5(1):1951. doi: 10.1186/s40064-016-3566-6 (PMC5104706; doi:10.1186/s40064-016-3566-6)
Supplement: Supplementary file 1 — Additional file 1. Code used for the simulations and creation of tables and figures in the article. [file 40064_2016_3566_MOESM1_ESM.zip › 01_Simulation.r]

# SEDLM article code

setwd("/u/username/SEDLM")
# Simulation Routines & Rccp link
source("Code/SimulateHelper.r")
# Base data (NMMAPS + Roberts & Switzer treatment)
source("Code/Basedata.r")

# Definitions
nsims <- 80*1024
set.seed(20141120)

HyperEntrySe <- list(type="constant", c=1)
HyperEntryPM <- list(type="uniform blocks", min=-0.02, max=0.02, nblocks=32)
HyperExitPM  <- list(type="uniform blocks", min=-0.02, max=0.02, nblocks=32)
HyperExitMLT <- list(type="uniform", min=1, max=28)
#HyperExitMLT <- list(type="poisson", mean=25)

# Simulate parameters - PM entry & PM exit - Uniform blocks
EntryPM <- numeric(nsims)
ExitPM  <- numeric(nsims)
entry.blockwidth <- (HyperEntryPM$max-HyperEntryPM$min)/HyperEntryPM$nblocks
exit.blockwidth  <- (HyperExitPM$max-HyperExitPM$min)/HyperExitPM$nblocks
block <- 0
nperblock <- nsims / HyperEntryPM$nblocks / HyperExitPM$nblocks
for(i in 1:HyperEntryPM$nblocks){
	entry.min <- HyperEntryPM$min + (i-1)*entry.blockwidth
	entry.max <- entry.min + entry.blockwidth
	for(j in 1:HyperExitPM$nblocks){
		exit.min <- HyperExitPM$min + (j-1)*exit.blockwidth
		exit.max <- exit.min + exit.blockwidth
		EntryPM[1:nperblock+block*nperblock] <- runif(nperblock, min=entry.min, max=entry.max)
		ExitPM[1:nperblock+block*nperblock]  <- runif(nperblock, min=exit.min, max=exit.max)
		block <- block + 1
	}
}
# Simulate parameters - MLT frail state
ExitMLT <- runif(nsims, min=HyperExitMLT$min, max=HyperExitMLT$max)
# Combine
EntryPars <- data.frame(Offset=1, EntrySeasonal=1, EntryPM=EntryPM)
ExitPars  <- data.frame(Alpha=-log(ExitMLT), ExitPM=ExitPM)

# Three stage model specification
simu <- MultiStateSimulation$new()
simu$addState("alive", TRUE)
simu$addState("frail", FALSE)
simu$addState("dead",  TRUE)
simu$addTransition.Poisson(name="entry", from="alive", to="frail", list(Offset="entry.offset",  EntrySeasonal="entry.seasonal", EntryPM="pm"))
simu$addTransition.Binomial(name="exit", from="frail", to="dead", list(Alpha="1", ExitPM="pm"))
simu$addObservable("dying", transitionsWL=list(exit=1))

# Link
simu.par <- as.big.matrix(as.matrix(cbind(EntryPars, ExitPars)[,simu$parameters]))
simu$addParameterData(simu.par)
simu.cov <- as.big.matrix(as.matrix(cbind(chic, 1)[,simu$covariates]))
simu$addCovariateData(simu.cov)
simu$states$frail$setInitial(ExitMLT*mean(chic$Death))

# Execution
simu$observables$dying$init(nsims, 2683)
time_draws <- system.time(simu$simulate(nsims))

# Write
write.table(chic[,c("RealDate", "Date", "DOW", "Death", "T", "pm", "Tdewpoint")], file="Data/chicago.csv", row.names=FALSE, quote = FALSE, sep = ",")
pars <- data.frame(EntryPM=EntryPM, ExitPM=ExitPM, ExitMLT=ExitMLT)
write.table(pars, file="Data/simpars.csv", row.names=FALSE, sep=",")
write.big.matrix(simu$observables$dying$data, file="Data/simdeaths.csv", sep=",")

time_draws

# REDO extended
nsims <- 64*2*1024
HyperEntryPM <- list(type="uniform blocks", min=-0.04, max=0.04, nblocks=64)
HyperExitPM  <- list(type="uniform blocks", min=-0.02, max=0.02, nblocks=32)
EntryPM <- numeric(nsims)
ExitPM  <- numeric(nsims)
entry.blockwidth <- (HyperEntryPM$max-HyperEntryPM$min)/HyperEntryPM$nblocks
exit.blockwidth  <- (HyperExitPM$max-HyperExitPM$min)/HyperExitPM$nblocks
nperblock <- nsims / HyperEntryPM$nblocks / HyperExitPM$nblocks

block <- 0
for(i in 1:HyperEntryPM$nblocks){
	entry.min <- HyperEntryPM$min + (i-1)*entry.blockwidth
	entry.max <- entry.min + entry.blockwidth
	for(j in 1:HyperExitPM$nblocks){
		exit.min <- HyperExitPM$min + (j-1)*exit.blockwidth
		exit.max <- exit.min + exit.blockwidth
		EntryPM[1:nperblock+block*nperblock] <- runif(nperblock, min=entry.min, max=entry.max)
		ExitPM[1:nperblock+block*nperblock]  <- runif(nperblock, min=exit.min, max=exit.max)
		block <- block + 1
	}
}
ExitMLT <- runif(nsims, min=HyperExitMLT$min, max=HyperExitMLT$max)
EntryPars <- data.frame(Offset=1, EntrySeasonal=1, EntryPM=EntryPM)
ExitPars  <- data.frame(Alpha=-log(ExitMLT), ExitPM=ExitPM)

simu.par <- as.big.matrix(as.matrix(cbind(EntryPars, ExitPars)[,simu$parameters]))
simu$addParameterData(simu.par)
simu$states$frail$setInitial(ExitMLT*mean(chic$Death))

simu$observables$dying$init(nsims, 2683)
time_draws <- system.time(simu$simulate(nsims))

pars <- data.frame(EntryPM=EntryPM, ExitPM=ExitPM, ExitMLT=ExitMLT)
write.table(pars, file="Data/simpars_2.csv", row.names=FALSE, sep=",")
write.big.matrix(simu$observables$dying$data, file="Data/simdeaths_2.csv", sep=",")

time_draws
