# Supplementary material for: Simulation enhanced distributed lag models for mortality displacement
Source: Springerplus. 2016 Nov 10;5(1):1951. doi: 10.1186/s40064-016-3566-6 (PMC5104706; doi:10.1186/s40064-016-3566-6)
Supplement: Supplementary file 1 — Additional file 1. Code used for the simulations and creation of tables and figures in the article. [file 40064_2016_3566_MOESM1_ESM.zip › 02_FitClassic.r]

library(parallel)
library(mgcv)

setwd("/u/username/SEDLM/Code")

# Fit Routines
source("FitDLMHelper.r")
# Cluster
cl <- makeCluster(8)
clusterEvalQ(cl, source("FitDLMHelper.r"))

setwd("/u/username/SEDLM/Data")

argsCL   <- commandArgs(TRUE)
fitopt   <- as.numeric(argsCL[1])

# Read
chic   <- read.table("chicago.csv", header=TRUE, sep = ",")[,c("Date", "DOW", "T", "pm", "Tdewpoint")]
deaths <- read.big.matrix("simdeaths.csv", sep=",", type="integer")

# Base formula
baseformula <- y ~ as.factor(DOW) + s(Date, bs="cr", k=56+1, fx=TRUE) + s(Tdewpoint, bs="cr", k=3+1, fx=TRUE) + s(T, bs="cr", k=6+1, fx=TRUE) + s(lag.simple(T, 1), bs="cr", k=6+1, fx=TRUE)

# Fit DLMs
if(fitopt == 11) 
	fittime <- system.time(fitDLM(clusters=cl, size_s=1024, formulaDef=list(base=baseformula, type="lag.distr.simple", arg=10), fitName="DLM10", estimateNames="pm", covariates=chic, deaths=deaths, family="poisson"))
if(fitopt == 12) 
	fittime <- system.time(fitDLM(clusters=cl, size_s=1024, formulaDef=list(base=baseformula, type="lag.distr.simple", arg=20), fitName="DLM20", estimateNames="pm", covariates=chic, deaths=deaths, family="poisson"))
if(fitopt == 21)
	fittime <- system.time(fitDLM(clusters=cl, size_s=1024, formulaDef=list(base=baseformula, type="lag.distr.poly", arg=list(n=10, p=4)), fitName="PDLM10-4", estimateNames="pm", covariates=chic, deaths=deaths, family="poisson"))
if(fitopt == 22)
	fittime <- system.time(fitDLM(clusters=cl, size_s=1024, formulaDef=list(base=baseformula, type="lag.distr.poly", arg=list(n=20, p=4)), fitName="PDLM20-4", estimateNames="pm", covariates=chic, deaths=deaths, family="poisson"))
if(fitopt == 24)
	fittime <- system.time(fitDLM(clusters=cl, size_s=1024, formulaDef=list(base=baseformula, type="lag.distr.poly", arg=list(n=40, p=4)), fitName="PDLM40-4", estimateNames="pm", covariates=chic, deaths=deaths, family="poisson"))
if(fitopt == 26)
	fittime <- system.time(fitDLM(clusters=cl, size_s=1024, formulaDef=list(base=baseformula, type="lag.distr.poly", arg=list(n=60, p=4)), fitName="PDLM60-4", estimateNames="pm", covariates=chic, deaths=deaths, family="poisson"))
if(fitopt == 31)
	fittime <- system.time(fitDLM(clusters=cl, size_s=1024, formulaDef=list(base=baseformula, type="lag.distr.spline", arg=list(n=10, df=5)), fitName="BDLM10-5", estimateNames="pm", covariates=chic, deaths=deaths, family="poisson"))
if(fitopt == 32)
	fittime <- system.time(fitDLM(clusters=cl, size_s=1024, formulaDef=list(base=baseformula, type="lag.distr.spline", arg=list(n=20, df=5)), fitName="BDLM20-5", estimateNames="pm", covariates=chic, deaths=deaths, family="poisson"))
if(fitopt == 34)
	fittime <- system.time(fitDLM(clusters=cl, size_s=1024, formulaDef=list(base=baseformula, type="lag.distr.spline", arg=list(n=40, df=5)), fitName="BDLM40-5", estimateNames="pm", covariates=chic, deaths=deaths, family="poisson"))
if(fitopt == 36)
	fittime <- system.time(fitDLM(clusters=cl, size_s=1024, formulaDef=list(base=baseformula, type="lag.distr.spline", arg=list(n=60, df=5)), fitName="BDLM60-5", estimateNames="pm", covariates=chic, deaths=deaths, family="poisson"))
if(fitopt == 46)
	fittime <- system.time(fitDLM(clusters=cl, size_s=1024, formulaDef=list(base=baseformula, type="lag.distr.spline", arg=list(n=60, df=10)), fitName="BDLM60-10", estimateNames="pm", covariates=chic, deaths=deaths, family="poisson"))

# REDO
deaths <- read.big.matrix("simdeaths_2.csv", sep=",", type="integer")
if(fitopt == 11) 
	fittime2 <- system.time(fitDLM(clusters=cl, size_s=1024, formulaDef=list(base=baseformula, type="lag.distr.simple", arg=10), fitName="DLM10_2", estimateNames="pm", covariates=chic, deaths=deaths, family="poisson"))
if(fitopt == 12) 
	fittime2 <- system.time(fitDLM(clusters=cl, size_s=1024, formulaDef=list(base=baseformula, type="lag.distr.simple", arg=20), fitName="DLM20_2", estimateNames="pm", covariates=chic, deaths=deaths, family="poisson"))
if(fitopt == 21)
	fittime2 <- system.time(fitDLM(clusters=cl, size_s=1024, formulaDef=list(base=baseformula, type="lag.distr.poly", arg=list(n=10, p=4)), fitName="PDLM10-4_2", estimateNames="pm", covariates=chic, deaths=deaths, family="poisson"))
if(fitopt == 22)
	fittime2 <- system.time(fitDLM(clusters=cl, size_s=1024, formulaDef=list(base=baseformula, type="lag.distr.poly", arg=list(n=20, p=4)), fitName="PDLM20-4_2", estimateNames="pm", covariates=chic, deaths=deaths, family="poisson"))
if(fitopt == 24)
	fittime2 <- system.time(fitDLM(clusters=cl, size_s=1024, formulaDef=list(base=baseformula, type="lag.distr.poly", arg=list(n=40, p=4)), fitName="PDLM40-4_2", estimateNames="pm", covariates=chic, deaths=deaths, family="poisson"))
if(fitopt == 26)
	fittime2 <- system.time(fitDLM(clusters=cl, size_s=1024, formulaDef=list(base=baseformula, type="lag.distr.poly", arg=list(n=60, p=4)), fitName="PDLM60-4_2", estimateNames="pm", covariates=chic, deaths=deaths, family="poisson"))
if(fitopt == 31)
	fittime2 <- system.time(fitDLM(clusters=cl, size_s=1024, formulaDef=list(base=baseformula, type="lag.distr.spline", arg=list(n=10, df=5)), fitName="BDLM10-5_2", estimateNames="pm", covariates=chic, deaths=deaths, family="poisson"))
if(fitopt == 32)
	fittime2 <- system.time(fitDLM(clusters=cl, size_s=1024, formulaDef=list(base=baseformula, type="lag.distr.spline", arg=list(n=20, df=5)), fitName="BDLM20-5_2", estimateNames="pm", covariates=chic, deaths=deaths, family="poisson"))
if(fitopt == 34)
	fittime2 <- system.time(fitDLM(clusters=cl, size_s=1024, formulaDef=list(base=baseformula, type="lag.distr.spline", arg=list(n=40, df=5)), fitName="BDLM40-5_2", estimateNames="pm", covariates=chic, deaths=deaths, family="poisson"))
if(fitopt == 36)
	fittime2 <- system.time(fitDLM(clusters=cl, size_s=1024, formulaDef=list(base=baseformula, type="lag.distr.spline", arg=list(n=60, df=5)), fitName="BDLM60-5_2", estimateNames="pm", covariates=chic, deaths=deaths, family="poisson"))
if(fitopt == 46)
	fittime2 <- system.time(fitDLM(clusters=cl, size_s=1024, formulaDef=list(base=baseformula, type="lag.distr.spline", arg=list(n=60, df=10)), fitName="BDLM60-10_2", estimateNames="pm", covariates=chic, deaths=deaths, family="poisson"))

fittime
fittime2
