# Supplementary material for: Simulation enhanced distributed lag models for mortality displacement
Source: Springerplus. 2016 Nov 10;5(1):1951. doi: 10.1186/s40064-016-3566-6 (PMC5104706; doi:10.1186/s40064-016-3566-6)
Supplement: Supplementary file 1 — Additional file 1. Code used for the simulations and creation of tables and figures in the article. [file 40064_2016_3566_MOESM1_ESM.zip › 03_CV_Divide.r]

library(bigmemory)
setwd("/u/username/SEDLM")

# Simulation Parameters
simpars <- read.table("Data/simpars.csv", sep=",", header=TRUE)
nsims <- dim(simpars)[1]

# 5-Fold-Split: the easy way
simpars$fold <- rep(c(1:5), length.out=nsims)
for(fold in c(1:5)){
	train.p <- simpars[simpars$fold != fold,c("EntryPM", "ExitPM")]
	write.table(train.p, file=paste("Data", fold, "trainpars.csv", sep="/"), sep=",", row.names=FALSE)
}

# loop over all classical DLMs
method <- c("DLM10", "DLM20", "PDLM10-4", "PDLM20-4", "PDLM40-4", "PDLM60-4", "BDLM10-5", "BDLM20-5", "BDLM40-5", "BDLM60-5", "BDLM60-10")
for(m in method){
	lagEstimates <- read.big.matrix(paste("Data/", m, "_est.csv", sep=""), sep=",", type="double")
	for(fold in c(1:5)){
		train.le <- lagEstimates[simpars$fold != fold,]
		test.le  <- lagEstimates[simpars$fold == fold,]
		write.table(train.le, file=paste("Data/", fold, "/trainLagEst_", m, ".csv", sep=""), sep=",", row.names=FALSE, col.names=FALSE)
		write.table(test.le,  file=paste("Data/", fold, "/testLagEst_",  m, ".csv", sep=""), sep=",", row.names=FALSE, col.names=FALSE)
	}
}

# REDO
simpars2 <- read.table("Data/simpars_2.csv", sep=",", header=TRUE)
train.p <- simpars2[,c("EntryPM", "ExitPM")]
for(fold in c(1:5))
	write.table(train.p, file=paste("Data", fold + 20, "trainpars.csv", sep="/"), sep=",", row.names=FALSE)

for(m in method){
	lagEstimates  <- read.big.matrix(paste("Data/", m, "_est.csv", sep=""), sep=",", type="double")
	lagEstimates2 <- read.big.matrix(paste("Data/", m, "_2_est.csv", sep=""), sep=",", type="double")
	train.le <- lagEstimates2[,]
	for(fold in c(1:5)){
		test.le  <- lagEstimates[simpars$fold == fold,]
		write.table(train.le, file=paste("Data/", fold + 20, "/trainLagEst_", m, ".csv", sep=""), sep=",", row.names=FALSE, col.names=FALSE)
		write.table(test.le,  file=paste("Data/", fold + 20, "/testLagEst_",  m, ".csv", sep=""), sep=",", row.names=FALSE, col.names=FALSE)
	}
}
