# Supplementary material for: Simulation enhanced distributed lag models for mortality displacement
Source: Springerplus. 2016 Nov 10;5(1):1951. doi: 10.1186/s40064-016-3566-6 (PMC5104706; doi:10.1186/s40064-016-3566-6)
Supplement: Supplementary file 1 — Additional file 1. Code used for the simulations and creation of tables and figures in the article. [file 40064_2016_3566_MOESM1_ESM.zip › 04_SEDLM.r]

library(bigmemory)
library(Rcpp)
library(RcppEigen)

sourceCpp("Code/SEDLMhelper.cpp")

# Input arguments
argsCL   <- commandArgs(TRUE)
method   <- argsCL[1]
fold	 <- as.numeric(argsCL[2])

# Definitions
grid.simu <- list(entry=list(min=-0.02, max=0.02, n=32), 
					exit=list(min=-0.02, max=0.02, n=32))
if(fold > 20)
	grid.simu <- list(entry=list(min=-0.04, max=0.04, n=64), 
					exit=list(min=-0.02, max=0.02, n=32))
res.simu  <- list(entry=(grid.simu$entry$max -  grid.simu$entry$min)/grid.simu$entry$n, 
					exit=(grid.simu$exit$max -  grid.simu$exit$min)/grid.simu$exit$n)
grid.eval <- list(entry=list(min=grid.simu$entry$min+res.simu$entry, max=grid.simu$entry$max-res.simu$entry, n=grid.simu$entry$n-2),
					exit=list(min=grid.simu$exit$min+res.simu$exit, max=grid.simu$exit$max-res.simu$exit, n=grid.simu$exit$n-2))
resboost <- list(entry=8, exit=8)


# Read
trainpars   <- as.matrix(read.table(file=paste("Data", fold, "trainpars.csv", sep="/"), sep=",", header=TRUE))
trainLagEst <- read.big.matrix(file=paste("Data/", fold, "/trainLagEst_", method, ".csv", sep=""), sep=",", type="double")
testLagEst  <- read.big.matrix(file=paste("Data/", fold, "/testLagEst_",  method, ".csv", sep=""), sep=",", type="double")

n.simupergrid <- dim(trainLagEst)[1] / (grid.simu$entry$n * grid.simu$exit$n)
n.test		  <- dim(testLagEst)[1]  

# Declare
trainLagEst.masked <- big.matrix(nrow=n.simupergrid*9, ncol=dim(trainLagEst)[2], type="double")
trainpars.masked   <- big.matrix(nrow=n.simupergrid*9, ncol=2, type="double")
outE <- big.matrix(nrow=dim(testLagEst)[1], ncol=3, type="double", init=0)

temp <- c(1:n.simupergrid)
temp <- c(temp - n.simupergrid, temp, temp + n.simupergrid)
blockmask <- c( temp - n.simupergrid*grid.simu$exit$n, temp, temp + n.simupergrid*grid.simu$exit$n)
				
# Main loop
for(entry in c(1:grid.eval$entry$n))
	for(exit in c(1:grid.eval$exit$n)){
		trainLagEst.masked[,] <- trainLagEst[blockmask + n.simupergrid*(exit+(entry)*grid.simu$exit$n),]
		trainpars.masked[,]   <- trainpars[blockmask + n.simupergrid*(exit+(entry)*grid.simu$exit$n),]
		for(i in c(1:resboost$entry))
			for(j in c(1:resboost$exit)){
				testpar.entry <- grid.eval$entry$min + (entry-1+(i-0.5)/resboost$entry)*res.simu$entry
				testpar.exit  <- grid.eval$exit$min +  (exit-1+ (j-0.5)/resboost$exit)* res.simu$exit
				localSmooth(testpar.entry, testpar.exit, 
							dim(trainLagEst.masked)[2], n.simupergrid, n.test, 
							res.simu$entry, res.simu$exit,
							trainLagEst.masked@address, 
							trainpars.masked@address, 
							testLagEst@address, 
							outE@address)
			}
	}

# Write Output
outE[,1] <- outE[,1] / outE[,3]
outE[,2] <- outE[,2] / outE[,3]
write.big.matrix(outE, file=paste("Data/", fold, "/Est_",  method, ".csv", sep=""), sep=",")
