# Supplementary material for: Simulation enhanced distributed lag models for mortality displacement
Source: Springerplus. 2016 Nov 10;5(1):1951. doi: 10.1186/s40064-016-3566-6 (PMC5104706; doi:10.1186/s40064-016-3566-6)
Supplement: Supplementary file 1 — Additional file 1. Code used for the simulations and creation of tables and figures in the article. [file 40064_2016_3566_MOESM1_ESM.zip › 05_Application.r]

# Application to Chicago data
setwd("/u/username/SEDLM")
library(bigmemory)
library(Rcpp)
library(RcppEigen)
# Base data (NMMAPS + Roberts & Switzer treatment) - cfr 01_Simulate
source("Code/Basedata.r")
# Fit routines for classic DLM - cfr 02_FitClassic
source("Code/FitDLMHelper.r")
# SEDLM library - cfr 04_SEDLM
sourceCpp("Code/SEDLMhelper2.cpp")

# MAIN
#	Fit classical DLMs ########################################################################################################
baseformula <- Death ~ as.factor(DOW) + s(Date, bs="cr", k=56+1, fx=TRUE) + s(Tdewpoint, bs="cr", k=3+1, fx=TRUE) + s(T, bs="cr", k=6+1, fx=TRUE) + s(lag.simple(T, 1), bs="cr", k=6+1, fx=TRUE)

DLM10 <- gam(update.formula(baseformula, . ~ . + lag.distr.simple(pm, 10)), family=poisson, data=chic)
coefNames <- names(DLM10$coefficients)
coefSub  <- coefNames[grep(pattern="pm", x=coefNames)]	
DLM10.est <- DLM10$coefficients[coefSub]

DLM20 <- gam(update.formula(baseformula, . ~ . + lag.distr.simple(pm, 20)), family=poisson, data=chic)
coefNames <- names(DLM20$coefficients)
coefSub  <- coefNames[grep(pattern="pm", x=coefNames)]	
DLM20.est <- DLM20$coefficients[coefSub]

PDLM40 <- gam(update.formula(baseformula, . ~ . + lag.distr.poly(pm, 40, 4)), family=poisson, data=chic)
coefNames <- names(PDLM40$coefficients)
coefSub  <- coefNames[grep(pattern="pm", x=coefNames)]	
PDLM40.est <- PDLM40$coefficients[coefSub]

BDLM60 <- gam(update.formula(baseformula, . ~ . + lag.distr.spline(pm, 60, 10)), family=poisson, data=chic)
coefNames <- names(BDLM60$coefficients)
coefSub  <- coefNames[grep(pattern="pm", x=coefNames)]	
BDLM60.est <- BDLM60$coefficients[coefSub]

#   Fit SEDLMs  ###############################################################################################################
grid.simu <- list(entry=list(min=-0.02, max=0.02, n=32), 
					exit=list(min=-0.02, max=0.02, n=32))
res.simu  <- list(entry=(grid.simu$entry$max -  grid.simu$entry$min)/grid.simu$entry$n, 
					exit=(grid.simu$exit$max -  grid.simu$exit$min)/grid.simu$exit$n)
grid.eval <- list(entry=list(min=grid.simu$entry$min+res.simu$entry, max=grid.simu$entry$max-res.simu$entry, n=grid.simu$entry$n-2),
					exit=list(min=grid.simu$exit$min+res.simu$exit, max=grid.simu$exit$max-res.simu$exit, n=grid.simu$exit$n-2))
resboost <- list(entry=8, exit=8)

method <- c("DLM10", "DLM20", "PDLM40-4", "BDLM60-10")
testLagEst <- list(DLM10=as.big.matrix(matrix(nrow=1, DLM10.est)),
				DLM20= as.big.matrix(matrix(nrow=1, DLM20.est)),
				PDLM40=as.big.matrix(matrix(nrow=1, PDLM40.est)),
				BDLM60=as.big.matrix(matrix(nrow=1, BDLM60.est)))
testProbs  <- list(DLM10=big.matrix(nrow=grid.eval$entry$n * resboost$entry, ncol=grid.eval$exit$n * resboost$exit, type="double"),
				DLM20=big.matrix(nrow=grid.eval$entry$n * resboost$entry, ncol=grid.eval$exit$n * resboost$exit, type="double"),
				PDLM40=big.matrix(nrow=grid.eval$entry$n * resboost$entry, ncol=grid.eval$exit$n * resboost$exit, type="double"),
				BDLM60=big.matrix(nrow=grid.eval$entry$n * resboost$entry, ncol=grid.eval$exit$n * resboost$exit, type="double"))

for(m in seq(along=method)){
	# Read
	trainpars   <- as.matrix(read.table(file="Data/simpars.csv", sep=",", header=TRUE)[,c("EntryPM", "ExitPM")])
	trainLagEst <- read.big.matrix(file=paste("Data/", method[m], "_est.csv", sep=""), sep=",", type="double")

	n.simupergrid <- dim(trainLagEst)[1] / (grid.simu$entry$n * grid.simu$exit$n)
	n.test		  <- 1  

	# Declare
	trainLagEst.masked <- big.matrix(nrow=n.simupergrid*9, ncol=dim(trainLagEst)[2], type="double")
	trainpars.masked   <- big.matrix(nrow=n.simupergrid*9, ncol=2, type="double")

	temp <- c(1:n.simupergrid)
	temp <- c(temp - n.simupergrid, temp, temp + n.simupergrid)
	blockmask <- c( temp - n.simupergrid*grid.simu$exit$n, temp, temp + n.simupergrid*grid.simu$exit$n)
				
	# Main loop
	for(entry in c(1:grid.eval$entry$n))
		for(exit in c(1:grid.eval$exit$n)){
			trainLagEst.masked[,] <- trainLagEst[blockmask + n.simupergrid*(exit+(entry)*grid.simu$exit$n),]
			trainpars.masked[,]   <- trainpars[blockmask + n.simupergrid*(exit+(entry)*grid.simu$exit$n),]
			for(i in c(1:resboost$entry))
				for(j in c(1:resboost$exit)){
					testpar.entry <- grid.eval$entry$min + (entry-1+(i-0.5)/resboost$entry)*res.simu$entry
					testpar.exit  <- grid.eval$exit$min +  (exit-1+ (j-0.5)/resboost$exit)* res.simu$exit
					testProbs[[m]][(entry-1)*resboost$entry + i, (exit-1)*resboost$exit + j] <- localSmooth(testpar.entry, testpar.exit, 
							dim(trainLagEst.masked)[2], n.simupergrid, n.test, 
							res.simu$entry, res.simu$exit,
							trainLagEst.masked@address, 
							trainpars.masked@address, 
							testLagEst[[m]]@address)
				}
		}
}

# Write Output

write.big.matrix(testProbs[[1]], file="Data/SEDLM_DLM10.csv", sep=",")
write.big.matrix(testProbs[[2]], file="Data/SEDLM_DLM20.csv", sep=",")
write.big.matrix(testProbs[[3]], file="Data/SEDLM_PDLM40.csv", sep=",")
write.big.matrix(testProbs[[4]], file="Data/SEDLM_BDLM60.csv", sep=",")
