# Supplementary material for: Simulation enhanced distributed lag models for mortality displacement
Source: Springerplus. 2016 Nov 10;5(1):1951. doi: 10.1186/s40064-016-3566-6 (PMC5104706; doi:10.1186/s40064-016-3566-6)
Supplement: Supplementary file 1 — Additional file 1. Code used for the simulations and creation of tables and figures in the article. [file 40064_2016_3566_MOESM1_ESM.zip › 06_CollectResults.r]

library(bigmemory)
library(mgcv)
library(ggplot2)
library(xtable)
library(reshape2)

setwd("/u/username/SEDLM")

# Simulation Parameters
simpars <- read.table("Data/simpars.csv", sep=",", header=TRUE)
nsims <- dim(simpars)[1]

# 5-Fold-Split: the easy way
simpars$fold <- rep(c(1:5), length.out=nsims)

method <- c("DLM10", "DLM20", "PDLM10-4", "PDLM20-4", "PDLM40-4", "PDLM60-4", "BDLM10-5", "BDLM20-5", "BDLM40-5", "BDLM60-5", "BDLM60-10")
# loop over all classical DLMs
classical.sum <- big.matrix(nrow=nsims, ncol=length(method), type="double")
for(m in seq(along=method)){
	sumEstimates <- read.big.matrix(paste("Data/", method[m], "_sum.csv", sep=""), sep=",", type="double")
	classical.sum[,m] <- sumEstimates[,1]
}
	
# loop over all SEDLMs
advanced.entry <- big.matrix(nrow=nsims, ncol=length(method), type="double")
advanced.exit  <- big.matrix(nrow=nsims, ncol=length(method), type="double")
for(m in seq(along=method)){
	for(fold in c(1:5)){
		estimates <- read.big.matrix(file=paste("Data/", fold, "/Est_", method[m], ".csv", sep=""), sep=",", type="double")
		advanced.entry[simpars$fold == fold,m] <- estimates[,1]
		advanced.exit[simpars$fold == fold,m]  <- estimates[,2]
	}
}

# SEDLM bigger envelope
bigenv.entry <- big.matrix(nrow=nsims, ncol=length(method), type="double")
bigenv.exit  <- big.matrix(nrow=nsims, ncol=length(method), type="double")
for(m in seq(along=method)){
	for(fold in c(1:5)){
		estimates <- read.big.matrix(file=paste("Data/", fold + 20, "/Est_", method[m], ".csv", sep=""), sep=",", type="double")
		bigenv.entry[simpars$fold == fold,m] <- estimates[,1]
		bigenv.exit[simpars$fold == fold,m]  <- estimates[,2]
	}
}

# Remove outer simulations: too close to envelope edge	
negativeBuffer <- abs(simpars$EntryPM) < 0.01875 & abs(simpars$ExitPM) < 0.01875
classical.sum  <- classical.sum[negativeBuffer,]
advanced.entry <- advanced.entry[negativeBuffer,]
advanced.exit  <- advanced.exit[negativeBuffer,]
simpars.debuf  <- simpars[negativeBuffer,]
bigenv.entry   <- bigenv.entry[negativeBuffer,]
bigenv.exit    <- bigenv.exit[negativeBuffer,]


# calculate RMSE
rmse.classical <- sqrt(colMeans( (classical.sum - simpars.debuf[,1])**2))
rmse.sedlm     <- sqrt(colMeans( (advanced.entry - simpars.debuf[,1])**2))
rmse.bigenv    <- sqrt(colMeans( (bigenv.entry - simpars.debuf[,1])**2))
rmse.exit      <- sqrt(colMeans( (advanced.exit - simpars.debuf[,2])**2))
rmd            <- sqrt(colMeans( (advanced.exit - simpars.debuf[,2])**2 + (advanced.entry - simpars.debuf[,1])**2))
rmd.bigenv     <- sqrt(colMeans( (bigenv.exit - simpars.debuf[,2])**2 + (bigenv.entry - simpars.debuf[,1])**2))

rmse.min <- min(c(rmse.classical, rmse.sedlm))
round( rbind(rmse.classical, rmse.sedlm, rmse.bigenv) / rmse.min, digits=2)

table1.1 <- round( rbind(rmse.classical, rmse.sedlm) * 500, digits=2)
row.names(table1.1) <- c("DLM", "SEDLM")
print(xtable(table1.1), only.contents=TRUE, include.rownames=TRUE, include.colnames=FALSE, floating=F, hline.after=NULL, file="Paper/tab1part1.tex")
table1.2 <- round( rmse.exit  * 500, digits=2)
print(xtable(matrix(table1.2, nrow=1)), only.contents=T, include.rownames=FALSE, include.colnames=FALSE, floating=F, hline.after=NULL, file="Paper/tab1part2.tex")
table1.3 <- round( rmd  * 500, digits=2)
print(xtable(matrix(table1.3, nrow=1)), only.contents=T, include.rownames=FALSE, include.colnames=FALSE, floating=F, hline.after=NULL, file="Paper/tab1part3.tex")

# plots 1: heatmaps of BDLM40-5
m <- method == "BDLM40-5"
scalevec <- c(5.5125, 9.9875, 10.0000, 9.9875, 5.5125)
lagEstimates <- read.big.matrix(paste("Data/", method[m], "_est.csv", sep=""), sep=",", type="double")[,]
for(i in 1:5)
	lagEstimates[,i] <- lagEstimates[,i]*scalevec[i]
sumEstimates <- read.big.matrix(paste("Data/", method[m], "_sum.csv", sep=""), sep=",", type="double")[,]
modeldata <- data.frame(entry=simpars$EntryPM, exit=simpars$ExitPM, sum=sumEstimates[,1], c1=lagEstimates[,1], cm1=rowSums(lagEstimates[,-1]))
model.sum <- gam(sum ~ te(entry, exit, k=20), data=modeldata)
model.c1  <- gam(c1 ~ te(entry, exit, k=20) , data=modeldata)
model.cm1 <- gam(cm1 ~ te(entry, exit, k=20), data=modeldata)

resreduce <- data.frame(entry=rep(seq(-0.02, 0.02, length.out=50), 50), exit=rep(seq(-0.02, 0.02, length.out=50), each=50))
heatmap.sum <- data.frame(resreduce, estimate=predict(model.sum, resreduce), name="sum")
heatmap.c1  <- data.frame(resreduce, estimate=predict(model.c1 , resreduce), name="c1")
heatmap.cm1 <- data.frame(resreduce, estimate=predict(model.cm1, resreduce), name="sum \ c1")

heatmap.all <- rbind(heatmap.sum, heatmap.c1, heatmap.cm1)

map <- ggplot( data = heatmap.all, aes( x = entry, y = exit, z = estimate )) + 
	geom_tile(aes(fill = estimate)) +
	geom_contour(bins = 10, colour='black') +
	scale_fill_continuous( name = "Estimate", low = "white", high = "grey25" ) +
	scale_y_continuous(name="simulated exit") +
	scale_x_continuous(name="simulated entry") +
	facet_grid(~name) + 
	theme(panel.background = element_rect(fill='white', colour='black')) +
	theme(strip.text.x = element_blank()) +
	theme(strip.background = element_blank())
map
ggsave("Paper/Heatmap.png", width=30, height=10, units="cm")
ggsave("Paper/Heatmap.eps", width=30, height=10, units="cm")


model.sum1d <- gam(sum ~ s(entry, k=20), data=modeldata)
model.sum2d <- gam(sum ~ s(entry, k=20) + s(exit, k=20), data=modeldata)

summary(model.sum)
# R-sq.(adj) =  0.956   Deviance explained = 95.6%
summary(model.sum1d)
# R-sq.(adj) =  0.743   Deviance explained = 74.3%
summary(model.sum2d)
# R-sq.(adj) =  0.956   Deviance explained = 95.6%
summary(model.c1)
summary(model.cm1)

# plot 2 heatmap SEBDLM40-5
m <- method == "BDLM40-5"
modeldata <- data.frame(entry=simpars.debuf$EntryPM, exit=simpars.debuf$ExitPM, estimate=advanced.entry[,m])
model.ent <- gam(estimate ~ te(entry, exit, k=20), data=modeldata)

resreduce <- data.frame(entry=rep(seq(-0.01875, 0.01875, length.out=50), 50), exit=rep(seq(-0.01875, 0.01875, length.out=50), each=50))
heatmap.ent <- data.frame(resreduce, estimate=predict(model.ent, resreduce), name="sum")

map <- ggplot( data = heatmap.ent, aes( x = entry, y = exit, z = estimate )) + 
	geom_tile(aes(fill = estimate)) +
	geom_contour(bins = 10, colour='black') +
	scale_fill_continuous( name = "Estimated entry", low = "white", high = "grey25" ) +
	scale_y_continuous(name="simulated exit") +
	scale_x_continuous(name="simulated entry") +
	theme(panel.background = element_rect(fill='white', colour='black'))
map
ggsave("Paper/HeatmapBis.png", width=15, height=10, units="cm")
ggsave("Paper/HeatmapBis.eps", width=15, height=10, units="cm")

# plot 3 Entry vs Simulated Entry (SE)BDLM60-10

m <- method == "BDLM60-10"
simulated <- seq(from=min(simpars.debuf$EntryPM), to=max(simpars.debuf$EntryPM), length.out=51)[-1]
width <- simulated[2] - simulated[1]
simulated <- simulated - width/2
plot3data <- data.frame()
for(i in seq(along=simulated)){
	temp <- abs(simpars.debuf$EntryPM - simulated[i]) <= width/2
	m025 <- quantile(classical.sum[temp,m] - simpars.debuf$EntryPM[temp], 0.025, names=F)
	m050 <- quantile(classical.sum[temp,m] - simpars.debuf$EntryPM[temp], 0.05, names=F)
	m100 <- quantile(classical.sum[temp,m] - simpars.debuf$EntryPM[temp], 0.1, names=F)
	m200 <- quantile(classical.sum[temp,m] - simpars.debuf$EntryPM[temp], 0.2, names=F)
	m400 <- quantile(classical.sum[temp,m] - simpars.debuf$EntryPM[temp], 0.4, names=F)
	m500 <- quantile(classical.sum[temp,m] - simpars.debuf$EntryPM[temp], 0.5, names=F)
	m600 <- quantile(classical.sum[temp,m] - simpars.debuf$EntryPM[temp], 0.6, names=F)
	m800 <- quantile(classical.sum[temp,m] - simpars.debuf$EntryPM[temp], 0.8, names=F)
	m900 <- quantile(classical.sum[temp,m] - simpars.debuf$EntryPM[temp], 0.9, names=F)
	m950 <- quantile(classical.sum[temp,m] - simpars.debuf$EntryPM[temp], 0.95, names=F)
	m975 <- quantile(classical.sum[temp,m] - simpars.debuf$EntryPM[temp], 0.975, names=F)
	plot3data <- rbind(plot3data, data.frame(simulated=simulated[i], 
		m025=m025, m050=m050, m100=m100, m200=m200, m400=m400, m500=m500,
		m600=m600, m800=m800, m900=m900, m950=m950, m975=m975, name="DLM"))
	m025 <- quantile(advanced.entry[temp,m] - simpars.debuf$EntryPM[temp], 0.025, names=F)
	m050 <- quantile(advanced.entry[temp,m] - simpars.debuf$EntryPM[temp], 0.05, names=F)
	m100 <- quantile(advanced.entry[temp,m] - simpars.debuf$EntryPM[temp], 0.1, names=F)
	m200 <- quantile(advanced.entry[temp,m] - simpars.debuf$EntryPM[temp], 0.2, names=F)
	m400 <- quantile(advanced.entry[temp,m] - simpars.debuf$EntryPM[temp], 0.4, names=F)
	m500 <- quantile(advanced.entry[temp,m] - simpars.debuf$EntryPM[temp], 0.5, names=F)
	m600 <- quantile(advanced.entry[temp,m] - simpars.debuf$EntryPM[temp], 0.6, names=F)
	m800 <- quantile(advanced.entry[temp,m] - simpars.debuf$EntryPM[temp], 0.8, names=F)
	m900 <- quantile(advanced.entry[temp,m] - simpars.debuf$EntryPM[temp], 0.9, names=F)
	m950 <- quantile(advanced.entry[temp,m] - simpars.debuf$EntryPM[temp], 0.95, names=F)
	m975 <- quantile(advanced.entry[temp,m] - simpars.debuf$EntryPM[temp], 0.975, names=F)
	plot3data <- rbind(plot3data, data.frame(simulated=simulated[i], 
		m025=m025, m050=m050, m100=m100, m200=m200, m400=m400, m500=m500,
		m600=m600, m800=m800, m900=m900, m950=m950, m975=m975, name="SEDLM"))
	m025 <- quantile(bigenv.entry[temp,m] - simpars.debuf$EntryPM[temp], 0.025, names=F)
	m050 <- quantile(bigenv.entry[temp,m] - simpars.debuf$EntryPM[temp], 0.05, names=F)
	m100 <- quantile(bigenv.entry[temp,m] - simpars.debuf$EntryPM[temp], 0.1, names=F)
	m200 <- quantile(bigenv.entry[temp,m] - simpars.debuf$EntryPM[temp], 0.2, names=F)
	m400 <- quantile(bigenv.entry[temp,m] - simpars.debuf$EntryPM[temp], 0.4, names=F)
	m500 <- quantile(bigenv.entry[temp,m] - simpars.debuf$EntryPM[temp], 0.5, names=F)
	m600 <- quantile(bigenv.entry[temp,m] - simpars.debuf$EntryPM[temp], 0.6, names=F)
	m800 <- quantile(bigenv.entry[temp,m] - simpars.debuf$EntryPM[temp], 0.8, names=F)
	m900 <- quantile(bigenv.entry[temp,m] - simpars.debuf$EntryPM[temp], 0.9, names=F)
	m950 <- quantile(bigenv.entry[temp,m] - simpars.debuf$EntryPM[temp], 0.95, names=F)
	m975 <- quantile(bigenv.entry[temp,m] - simpars.debuf$EntryPM[temp], 0.975, names=F)
	plot3data <- rbind(plot3data, data.frame(simulated=simulated[i], 
		m025=m025, m050=m050, m100=m100, m200=m200, m400=m400, m500=m500,
		m600=m600, m800=m800, m900=m900, m950=m950, m975=m975, name="SEDLM with larger envelope"))
	}
p3 <- ggplot(data=plot3data) +
		geom_ribbon(aes(x=simulated, ymin=m025, ymax=m975), fill="grey90") +
		geom_ribbon(aes(x=simulated, ymin=m050, ymax=m950), fill="grey80") +
		geom_ribbon(aes(x=simulated, ymin=m100, ymax=m900), fill="grey60") +
		geom_ribbon(aes(x=simulated, ymin=m200, ymax=m800), fill="grey40") +
		geom_ribbon(aes(x=simulated, ymin=m400, ymax=m600), fill="grey20") +
		geom_line(aes(x=simulated, y=m500), color="white") + 
		theme_bw() + 
		facet_wrap( ~ name) +
		scale_y_continuous(name="error in estimated entry") +
		scale_x_continuous(name="simulated entry")
p3

ggsave("Paper/Entry.png", width=20, height=10, units="cm")
ggsave("Paper/Entry.eps", width=20, height=10, units="cm")

# plot 4 Exit vs Simulated Exit

m <- method == "BDLM60-10"
simulated <- seq(from=min(simpars.debuf$ExitPM), to=max(simpars.debuf$ExitPM), length.out=51)[-1]
width <- simulated[2] - simulated[1]
simulated <- simulated - width/2
plot4data <- data.frame()
for(i in seq(along=simulated)){
	temp <- abs(simpars.debuf$ExitPM - simulated[i]) <= width/2
	m025 <- quantile(advanced.exit[temp,m] - simpars.debuf$ExitPM[temp], 0.025, names=F)
	m050 <- quantile(advanced.exit[temp,m] - simpars.debuf$ExitPM[temp], 0.05, names=F)
	m100 <- quantile(advanced.exit[temp,m] - simpars.debuf$ExitPM[temp], 0.1, names=F)
	m200 <- quantile(advanced.exit[temp,m] - simpars.debuf$ExitPM[temp], 0.2, names=F)
	m400 <- quantile(advanced.exit[temp,m] - simpars.debuf$ExitPM[temp], 0.4, names=F)
	m500 <- quantile(advanced.exit[temp,m] - simpars.debuf$ExitPM[temp], 0.5, names=F)
	m600 <- quantile(advanced.exit[temp,m] - simpars.debuf$ExitPM[temp], 0.6, names=F)
	m800 <- quantile(advanced.exit[temp,m] - simpars.debuf$ExitPM[temp], 0.8, names=F)
	m900 <- quantile(advanced.exit[temp,m] - simpars.debuf$ExitPM[temp], 0.9, names=F)
	m950 <- quantile(advanced.exit[temp,m] - simpars.debuf$ExitPM[temp], 0.95, names=F)
	m975 <- quantile(advanced.exit[temp,m] - simpars.debuf$ExitPM[temp], 0.975, names=F)
	plot4data <- rbind(plot4data, data.frame(simulated=simulated[i], 
		m025=m025, m050=m050, m100=m100, m200=m200, m400=m400, m500=m500,
		m600=m600, m800=m800, m900=m900, m950=m950, m975=m975, name="SEDLM"))
	}
p4 <- ggplot(data=plot4data) +
		geom_ribbon(aes(x=simulated, ymin=m025, ymax=m975), fill="grey90") +
		geom_ribbon(aes(x=simulated, ymin=m050, ymax=m950), fill="grey80") +
		geom_ribbon(aes(x=simulated, ymin=m100, ymax=m900), fill="grey60") +
		geom_ribbon(aes(x=simulated, ymin=m200, ymax=m800), fill="grey40") +
		geom_ribbon(aes(x=simulated, ymin=m400, ymax=m600), fill="grey20") +
		geom_line(aes(x=simulated, y=m500), color="white") + 
		theme_bw() + 
		scale_y_continuous(name="error in estimated exit") +
		scale_x_continuous(name="simulated exit")
p4
ggsave("Paper/Exit.png", width=10, height=10, units="cm")
ggsave("Paper/Exit.eps", width=10, height=10, units="cm")

# plot 5 Real data
grid.simu <- list(entry=list(min=-0.02, max=0.02, n=32), 
					exit=list(min=-0.02, max=0.02, n=32))
res.simu  <- list(entry=(grid.simu$entry$max -  grid.simu$entry$min)/grid.simu$entry$n, 
					exit=(grid.simu$exit$max -  grid.simu$exit$min)/grid.simu$exit$n)
grid.eval <- list(entry=list(min=grid.simu$entry$min+res.simu$entry, max=grid.simu$entry$max-res.simu$entry, n=grid.simu$entry$n-2),
					exit=list(min=grid.simu$exit$min+res.simu$exit, max=grid.simu$exit$max-res.simu$exit, n=grid.simu$exit$n-2))
resboost <- list(entry=8, exit=8)

grid.eval <- list(entry=seq(grid.eval$entry$min + 0.5*res.simu$entry/resboost$entry, to=grid.eval$entry$max - 0.5*res.simu$entry/resboost$entry, length.out=resboost$entry*grid.eval$entry$n),
			exit=seq(grid.eval$exit$min + 0.5*res.simu$exit/resboost$exit, to=grid.eval$exit$max - 0.5*res.simu$exit/resboost$exit, length.out=resboost$exit*grid.eval$exit$n))

applied <- read.table("Data/SEDLM_PDLM40.csv", sep=",", colClasses="numeric")
applied <- applied / sum(applied)
marginal.entry.a <- data.frame(entry=grid.eval$entry, marginal=rowSums(applied), name="Lags 0-40, Polynomial (5df)")
marginal.exit.a  <- data.frame(exit=grid.eval$exit, marginal=colSums(applied), name="Lags 0-40, Polynomial (5df)")
row.names(applied) <- grid.eval$entry
names(applied) <- grid.eval$exit
applied <- melt(as.matrix(applied))
names(applied) <- c("entry", "exit", "p")
subs <- abs(applied$entry) < 0.005 & abs(applied$exit) < 0.005
applied.a <- applied[subs,]
applied.a$name <- "Lags 0-40, Polynomial (5df)"

applied <- read.table("Data/SEDLM_BDLM60.csv", sep=",", colClasses="numeric")
applied <- applied / sum(applied)
marginal.entry.b <- data.frame(entry=grid.eval$entry, marginal=rowSums(applied), name="Lags 0-60, B-spline (10df)")
marginal.exit.b  <- data.frame(exit=grid.eval$exit, marginal=colSums(applied), name="Lags 0-60, B-spline (10df)")
row.names(applied) <- grid.eval$entry
names(applied) <- grid.eval$exit
applied <- melt(as.matrix(applied))
names(applied) <- c("entry", "exit", "p")
subs <- abs(applied$entry) < 0.005 & abs(applied$exit) < 0.005
applied.b <- applied[subs,]
applied.b$name <- "Lags 0-60, B-spline (10df)"

applied.c <- rbind(applied.a, applied.b)
marginal.entry.c <- subset(rbind(marginal.entry.a, marginal.entry.b), abs(entry) <= 0.005)
marginal.exit.c  <- subset(rbind(marginal.exit.a, marginal.exit.b), abs(exit) <= 0.005)
marginal.entry.c$marginal <- 0.02*marginal.entry.c$marginal  - 0.005
marginal.exit.c$marginal  <- -0.02*marginal.exit.c$marginal   + 0.005

plot5 <- ggplot(data=applied.c, aes( x = entry, y = exit, z = p )) + 
	geom_tile(aes(fill = p)) +
	scale_fill_continuous( name = "p", low = "white", high = "black" ) +
	geom_line(data=marginal.entry.c, aes(x=entry, y=marginal, z=0)) +
	geom_path(data=marginal.exit.c, aes(x=marginal, y=exit, z=0)) +
	facet_wrap(~name)
plot5

ggsave("Paper/RealPosts.png", width=20, height=10, units="cm")
ggsave("Paper/RealPosts.eps", width=20, height=10, units="cm")

# Posterior credible interval width ???
hpde <- function(x, y, conf) {
	y <- y / sum(y)
	i <- 1
	ord <- order(y, decreasing=T)
	ind <- y >= y[ord[i]]
	while(sum(y[ind]) < conf){
		i   <- i + 1
		ind <- y >= y[ord[i]]
	}
	x[ind]
}

ind <- abs(simpars.debuf[,1]) < 0.01 &  abs(simpars.debuf[,2]) < 0.01
rmse.sedlm.inner.entry <- sqrt(colMeans( (advanced.entry[ind,] - simpars.debuf[ind,1])**2))
rmse.sedlm.inner.exit  <- sqrt(colMeans( (advanced.exit[ind,] -  simpars.debuf[ind,2])**2))

test <- hpde(marginal.entry.a$entry, marginal.entry.a$marginal, 0.95)
range(test)[2] - range(test)[1]
test <- hpde(marginal.entry.b$entry, marginal.entry.b$marginal, 0.95)
range(test)[2] - range(test)[1]
rmse.sedlm.inner.entry[c(5,11)] * qnorm(0.975) * 2

test <- hpde(marginal.exit.a$exit, marginal.exit.a$marginal, 0.95)
range(test)[2] - range(test)[1]
test <- hpde(marginal.exit.b$exit, marginal.exit.b$marginal, 0.95)
range(test)[2] - range(test)[1]
rmse.sedlm.inner.exit[c(5,11)] * qnorm(0.975) * 2
