# Supplementary material for: Simulation enhanced distributed lag models for mortality displacement
Source: Springerplus. 2016 Nov 10;5(1):1951. doi: 10.1186/s40064-016-3566-6 (PMC5104706; doi:10.1186/s40064-016-3566-6)
Supplement: Supplementary file 1 — Additional file 1. Code used for the simulations and creation of tables and figures in the article. [file 40064_2016_3566_MOESM1_ESM.zip › Basedata.r]

#	cfr Roberts and Switzer 2004: Mortality Displacement and Distributed Lag Models - Inhalation Toxicology 16, 879-888
#		Fit a model to Cook county data to get parameters necessary for simulation

library(mgcv)
load("Data/NMMAPS/chic.rda")
database.age3 <- subset(chic, agecat == 3 & date < 19950000, select=c("date", "dow", "death", "tmean", "pm10mean", "dptp"))
database.age2 <- subset(chic, agecat == 2 & date < 19950000, select=c("date", "dow", "death", "tmean", "pm10mean", "dptp"))
database.duo  <- database.age2
database.duo$death <- database.age2$death + database.age3$death
database.duo$date  <- seq(along=database.duo$date)
chic 		  <- subset(database.duo, !is.na(pm10mean))
chic$pm10mean <- replace(chic$pm10mean, chic$pm10mean > 150, 150)
chic$d 		<- 1:length(chic$date)
chic$tmean 	<- chic$tmean - mean(chic$tmean)
chic$dptp 	<- chic$dptp  - mean(chic$dptp)
chic$pm10mean 	<- chic$pm10mean - mean(chic$pm10mean)

# Lag
lag.simple <- function(x, l, na=NA){
	c(rep(na, l), x[1:(length(x)-l)])
}

# Model
#	time		d		natural cubic spline	7dfpy	56
#	dow			dow		factor							6
#	dewpoint	dptp	natural cubic spline	3df		3
#	temperature	tmean	natural cubic spline	6df		6
#	lag t										6df		6
formula 	<- death ~ s(d, bs="cr", k=56+1,fx=TRUE) + as.factor(dow) + s(dptp, bs="cr", k=3+1, fx=TRUE) + s(tmean, bs="cr", k=6+1,fx=TRUE) + s(lag(tmean, 1, 0), bs="cr", k=6+1,fx=TRUE)
model 		<- gam(formula, data=chic, family=poisson)

# Linear predictors
linpred 	<- predict(model, type="link")
chic$pred 	<- linpred
chic$intercept	<- coef(model)[[1]]
chic$covariates <- chic$pred - coef(model)[[1]]

# Rename
names(chic)	<- c("RealDate", "DOW", "Death", "T", "pm", "Tdewpoint", "Date", "LinearPredictor", "entry.offset", "entry.seasonal")
