# Supplementary material for: Simulation enhanced distributed lag models for mortality displacement
Source: Springerplus. 2016 Nov 10;5(1):1951. doi: 10.1186/s40064-016-3566-6 (PMC5104706; doi:10.1186/s40064-016-3566-6)
Supplement: Supplementary file 1 — Additional file 1. Code used for the simulations and creation of tables and figures in the article. [file 40064_2016_3566_MOESM1_ESM.zip › Bash_classic.txt]

#!/bin/bash -l 

#PBS -l walltime=16:00:00 
#PBS -l nodes=1:ppn=8:barcelona
#PBS -l mem=5Gb
#PBS -j oe
#PBS -o /u/username/SEDLM/Logs/Classic.log
#PBS -N SEDLM_classic
#PBS -t 11,12,21,22,24,26,31,32,34,36,46

uname -a 
date

module load R/3.0.2
export OPENBLAS_NUM_THREADS=1
export R_ENABLE_JIT=3
cd /u/username/SEDLM

R --vanilla --quiet -f Code/02_FitClassic.r  --args ${PBS_ARRAYID}

date
