# Supplementary material for: Simulation enhanced distributed lag models for mortality displacement
Source: Springerplus. 2016 Nov 10;5(1):1951. doi: 10.1186/s40064-016-3566-6 (PMC5104706; doi:10.1186/s40064-016-3566-6)
Supplement: Supplementary file 1 — Additional file 1. Code used for the simulations and creation of tables and figures in the article. [file 40064_2016_3566_MOESM1_ESM.zip › FitDLMHelper.r]

library(bigmemory)
library(splines)
library(mgcv)

# lag functions	-----------------------------------------------------------------------------------------------
# !!! must provide an inversion function !!!	
#     optional: matrixD function

#	lag.simple
#		Basic Lag function
#		Single argument l >= 0
#		l = lag
lag.simple <- function(x, l, na=NA){
	c(rep(na, l), x[1:(length(x)-l)])
}
invert.lag.simple <- function(l, na=NA) {
	matrix( nrow=l+1, ncol=1, c(rep(0, l), 1) )
}
	
#	lag.ma
#		Moving Average
#		Two arguments l0 >=0, ll >=0
#		Moving average, range = l0:ll
lag.ma <- function(x, l0, ll, na=NA){
	out <- numeric(length(x))
	for(i in l0:ll)
		out <- out + lag.simple(x, i, na)
	out <- out / (abs(ll-l0)+1)
	out
}
invert.lag.ma <- function(l0, ll, na=NA) {
	D <- matrix( nrow=ll+1, ncol=1, 0 )
	D[l0:ll,] <- 1/(abs(ll-l0)+1)
	D
}

#	lag.distr.simple
#		Distributed Lag, unconstrained
#		Single argument n
#		n = maximum lag
lag.distr.simple <- function(x, n, na=NA) {
	temp <- matrix(nrow=length(x), ncol=n+1)
	for(i in 1+0:n)
		temp[,i] <- lag.simple(x, i-1, na)
	temp
}
invert.lag.distr.simple <- function(n, na=NA) {
	diag(n+1)	
}

#	lag.distr.poly
#		Distributed Lag with polynomial constrains
#		Not renormalized
#		Two arguments n, p
#		n = maximum lag
#		p = order
matrixD.poly <- function(n, p){
	D <- matrix(nrow=n+1, ncol=p+1)
	for(i in 0:p)
		D[,1+i] <- c(0:n)^i
	D
}
lag.distr.poly <- function(x, n, p, na=NA) {
	temp <- matrix(nrow=length(x), ncol=n+1)
	for(i in 1+0:n)
		temp[,i] <- lag.simple(x, i-1, na)
	D <- matrixD.poly(n, p)
	temp %*% D
}
invert.lag.distr.poly <- function(n, p, na=NA) {
	matrixD.poly(n, p)
}

#	lag.distr.spline
#		Distributed Lag constrained to a spline
#		Spline provides implicit normalization
#		Two arguments n, df
#		n = maximum lag
#		df = degrees of freedom
matrixD.spline <- function(n, df){
	bs(0:n, df=df, intercept=T)[,]
}
lag.distr.spline <- function(x, n, df, na=NA){
	temp <- matrix(nrow=length(x), ncol=n+1)
	for(i in 1+0:n)
		temp[,i] <- lag.simple(x, i-1, na)
	D <- matrixD.spline(n, df)
	temp %*% D[,]
}
invert.lag.distr.spline <- function(n, df, na=NA) {
	matrixD.spline(n, df)
}


# -------------------------------------------------------------------------------------------------------------
# function to be run on worker
# fits mgcv model ---> DLM estimates (+sum) & variances
fitDLM.worker <- function(x, formula, covariates, deaths, estimateNames, outSums, outEstimates, family, size_s, ...){
	# attach I/O big.matrices
	alldea <- attach.big.matrix(deaths)
	allest <- attach.big.matrix(outEstimates)
	allsum <- attach.big.matrix(outSums)
	# local matrices
	mest   <- matrix(nrow=size_s, ncol=dim(allest)[2])
	msum   <- matrix(nrow=size_s, ncol=2)
	covariates$y <- numeric(dim(covariates)[1])
	# Loop over work items
	mdea   <- alldea[x + 1:size_s,]
	for (i in 1:size_s) {
		# extract single outcome series
		covariates$y <- mdea[i,]
		# fit
		model <- mgcv::gam(formula, data=covariates, family=family, ...)
		# get estimates
		coefNames <- names(model$coefficients)
		coefSub  <- coefNames[grep(pattern=estimateNames, x=coefNames)]	
		if(length(coefSub) == 1){
			invertFunctionText <- paste("invert.", sub(paste(estimateNames, ",", sep=""), replacement="", coefSub), sep="")
			coefDMat <- eval(parse(text=invertFunctionText))
		}
		else{
			invertFunctionText <- paste("invert.", sub(paste(estimateNames, ",", sep=""), replacement="", substr(coefSub[1], 1, nchar(coefSub[1])-1)), sep="")		
			coefDMat <- eval(parse(text=invertFunctionText))
		}
		est_vec  <- coefDMat %*% model$coefficients[coefSub]
		var_mat  <- coefDMat %*% vcov(model)[coefSub, coefSub] %*% t(coefDMat)
		msum[i,1] <- sum(est_vec)
		msum[i,2] <- sum(var_mat)
		mest[i,]  <- model$coefficients[coefSub]
		}		
	# Export results
	allest[x + 1:size_s,]  <- mest
	allsum[x + 1:size_s,]  <- msum
	return(0)
	}

# function to be run on main
#	passes tasks to workers
# fits mgcv model ---> DLM estimates (+sum) & variances
fitDLM <- function(clusters, size_s, formulaDef, fitName, estimateNames, covariates, deaths, family="poisson", ...) {
	if (!is.big.matrix(deaths))
		stop("Deaths must be listed in a big matrix")
	repetitions <- dim(deaths)[1] 
	if (!is.element(estimateNames, names(covariates)))
		stop(paste("DLM parameter", estimateNames, "does not exist in covariate table"))
	if (dim(covariates)[1] != dim(deaths)[2])
		stop("sizes of covariate matrix and outcome matrix do not match - both matrices must have time as row index")
	outSums <- big.matrix(nrow=dim(deaths)[1], ncol=2, type="double")
	# check formula
	if(formulaDef$type == "lag.distr.simple"){
		temp <- paste(". ~ . + ", formulaDef$type, "(", estimateNames, ",", formulaDef$arg, ")", sep="")
		formula <- update.formula(formulaDef$base, temp)
		outEstimates <- big.matrix(nrow=dim(deaths)[1], ncol=formulaDef$arg+1, type="double")
		}
	if(formulaDef$type == "lag.distr.poly"){
		temp <- paste(". ~ . + ", formulaDef$type, "(", estimateNames, ",", formulaDef$arg$n, "," , formulaDef$arg$p, ")", sep="")
		formula <- update.formula(formulaDef$base, temp)
		outEstimates <- big.matrix(nrow=dim(deaths)[1], ncol=formulaDef$arg$p+1, type="double")
		}
	if(formulaDef$type == "lag.distr.spline"){
		temp <- paste(". ~ . + ", formulaDef$type, "(", estimateNames, ",", formulaDef$arg$n, "," , formulaDef$arg$df, ")", sep="")
		formula <- update.formula(formulaDef$base, temp)
		outEstimates <- big.matrix(nrow=dim(deaths)[1], ncol=formulaDef$arg$df, type="double")
		}
	# forward tasks to workers
	x    <- seq(0, to=repetitions-1, by=size_s)
	clusterApply(clusters, x=x, fun=fitDLM.worker, formula=formula, covariates=covariates, deaths=describe(deaths), 
			estimateNames=estimateNames, outSums=describe(outSums), outEstimates=describe(outEstimates), family=family, size_s=size_s, ...)
	write.big.matrix(outEstimates, file=paste(fitName, "est.csv", sep="_"), sep=",")
	write.big.matrix(outSums,      file=paste(fitName, "sum.csv", sep="_"), sep=",")
	return (0)
	}
