# Supplementary material for: Simulation enhanced distributed lag models for mortality displacement
Source: Springerplus. 2016 Nov 10;5(1):1951. doi: 10.1186/s40064-016-3566-6 (PMC5104706; doi:10.1186/s40064-016-3566-6)
Supplement: Supplementary file 1 — Additional file 1. Code used for the simulations and creation of tables and figures in the article. [file 40064_2016_3566_MOESM1_ESM.zip › Readme.txt]

The code supplied hereby is split into six major parts, recognisable by the number in front of the name.
There are two types of unnumbered source files:
	bash submission scripts
	scripts containing functions in R and/or C++

Bash scripts are provided that allow submission to a "torque" scheduler. 
Adaptations may be necessary for different setups. 
It is also possible to run the code manually from the command line or with minor editing where appropriate.

The combination of C++ and bigmemory allowed more efficient computations and vastly improved performance. 
Thankfully Rcpp provides convenient, readable, wrapping. 
It should be possible to install this on other OS than GNU/linux. However, it may be more difficult. Please consult the R and Rcpp manuals.

All scripts assume that the directories and databases exist.
The base directory used was "/u/username/SEDLM", please change this in the sources if necesarry (usually near first line).
Directory structure:

/u/username/SEDLM
/u/username/SEDLM/Code/
/u/username/SEDLM/Data/
/u/username/SEDLM/Data/NMMAPS
/u/username/SEDLM/Data/1/
/u/username/SEDLM/Data/2/
/u/username/SEDLM/Data/3/
/u/username/SEDLM/Data/4/
/u/username/SEDLM/Data/5/
/u/username/SEDLM/Paper
/u/username/SEDLM/Logs

R packages used:

parallel (core)
bigmemory
mgcv
Rcpp
RcppEigen

ggplot2
xtable

01_Simulation - requires data
Contains the script to read data from NMMAPS and setup the simulations. 
The required input can be obtained from the NMMAPS data package directly, or by downloading from http://www.ihapss.jhsph.edu/data/NMMAPS/R/
The code assumes that the chic.rda file is put into the (sub)directory "/u/username/SEDLM/Data/NMMAPS"
While the simulation doesn't take a long time, it does generate a lot of data.

02_FitClassic - requires 1 argument
Fits the classical models. The argument decides which DLM specification is used.
Easiest to use with Bash_classic.txt
Alternatively, edit lines 22-23

03_CV_Divide
Setup for SEDLM by splitting into 5 train/test sets

04_SEDLM - requires 2 arguments
Fits SEDLM, using the DLM fit obtained in step 2
The arguments refer to the specification used and the train/test set desired.
Easiest to use with Bash_SEDLM.txt
Alternatively, edit lines 17-19

05_Application
Application to Real data

06_CollectResults
Generates tables & figures used in paper
