# Supplementary material for: Simulation enhanced distributed lag models for mortality displacement
Source: Springerplus. 2016 Nov 10;5(1):1951. doi: 10.1186/s40064-016-3566-6 (PMC5104706; doi:10.1186/s40064-016-3566-6)
Supplement: Supplementary file 1 — Additional file 1. Code used for the simulations and creation of tables and figures in the article. [file 40064_2016_3566_MOESM1_ESM.zip › SEDLMhelper2.cpp]

#include <Rcpp.h>
// [[Rcpp::depends(bigmemory)]]
#include <bigmemory/MatrixAccessor.hpp>
#include <numeric>
#include <RcppEigen.h>
// [[Rcpp::depends(RcppEigen)]]

/* Epanechikov Kernel */
inline double KernelWeight(double x1, double x2, const double c1, const double c2, const double h1, const double h2){
	double u2 = pow((x1-c1)/h1,2) + pow((x2-c2)/h2,2);
	if(u2 >= 1.0)
		return 0.0;
	else
		return (1.0-u2)*0.75;
	}


// [[Rcpp::export]]
double localSmooth(const double parentry, const double parexit, 
		const unsigned int q, const unsigned int nTrainPerGrid, const unsigned int nTest,
		const double gridSize1, const double gridSize2,
		Rcpp::XPtr<BigMatrix> ptrainLagEst,				
		Rcpp::XPtr<BigMatrix> ptrainPars,				
		Rcpp::XPtr<BigMatrix> ptestLagEst){

	// C++ conversions
	MatrixAccessor<double> trainLagEst (*ptrainLagEst);
	MatrixAccessor<double> trainPars (*ptrainPars);
	MatrixAccessor<double> testLagEst (*ptestLagEst);

	// Declare
	Eigen::MatrixXd y(nTrainPerGrid*9,q);
	Eigen::VectorXd yhat(q);
	Eigen::VectorXd w(nTrainPerGrid*9);
	Eigen::MatrixXd sigma(q,q);
	Eigen::MatrixXd r(nTrainPerGrid*9,q);
	unsigned short nPointsNear;
	double sqrtDetSigma;
	double prob;
	Eigen::VectorXd test(q);

	// Local Smooth
	w.Zero(nTrainPerGrid*9);
	nPointsNear = 0;
	for(unsigned short i=0; i<nTrainPerGrid*9; i++){
		w(i) = KernelWeight(trainPars[0][i], trainPars[1][i], parentry, parexit, gridSize1, gridSize2);
		if(w(i))
			nPointsNear++;
		for(unsigned int j=0; j<q; j++)
			y(i,j) = trainLagEst[j][i];
		}
	yhat  = y.transpose() * w / w.sum();					
	r     = y - Eigen::MatrixXd::Constant(nTrainPerGrid*9,1,1) * yhat.transpose();
	sigma = r.transpose()*w.asDiagonal()*r / w.sum() * nPointsNear/(nPointsNear-1);	
	sqrtDetSigma = sqrt(sigma.determinant());
	sigma = sigma.householderQr().solve(Eigen::MatrixXd::Identity(q,q));

	// Calculate probabilities for testpoints
	for(unsigned int j=0; j<q; j++)
		test(j) = yhat(j) - testLagEst[j][0];
	prob = exp( - ((double)(test.transpose() * sigma * test)) / 2.0 ) / sqrtDetSigma;
	
	return prob;
	}
