# Supplementary material for: Simulation enhanced distributed lag models for mortality displacement
Source: Springerplus. 2016 Nov 10;5(1):1951. doi: 10.1186/s40064-016-3566-6 (PMC5104706; doi:10.1186/s40064-016-3566-6)
Supplement: Supplementary file 1 — Additional file 1. Code used for the simulations and creation of tables and figures in the article. [file 40064_2016_3566_MOESM1_ESM.zip › SimulateHelper.cpp]

#include <Rcpp.h>
// [[Rcpp::depends(bigmemory)]]
#include <bigmemory/MatrixAccessor.hpp>
#include <numeric>

// [[Rcpp::export]]
void draw_Poisson_InfiniteState(Rcpp::XPtr<BigMatrix> pParameterData,		
		Rcpp::XPtr<BigMatrix> pCovariateData,				
		Rcpp::XPtr<BigMatrix> pTransitionData,				
		int time,
		int transition_number,
		int n,
		int n0,						
		Rcpp::IntegerVector parameterList,
		Rcpp::IntegerVector covariateList){

	// C++ conversions
	MatrixAccessor<double> parameterData (*pParameterData);
	MatrixAccessor<double> covariateData (*pCovariateData);
	MatrixAccessor<int> transData (*pTransitionData);

	// Calculate vector MU (expectation of vector Y)
	Rcpp::NumericVector mu(n, 0.0);

	for(int i=0; i<parameterList.size(); i++)
		for(int j=0; j<n; j++)
			mu[j] += parameterData[parameterList[i]][n0+j] * covariateData[covariateList[i]][time];
	mu = exp(Rcpp::noNA(mu));

	// Draw from Poisson Distribution and store in transition data
	Rcpp::RNGScope scope;
	for(int i=0; i<n; i++)
		transData[transition_number][i] = Rf_rpois(mu[i]);
	// vectorized version: syntax doesn't exist yet in rcpp :(
	// transData[transition_number] = Rcpp::rpois(n, Rcpp::noNA(mu));
}

// [[Rcpp::export]]
void draw_Binomial(Rcpp::XPtr<BigMatrix> pParameterData,			
		Rcpp::XPtr<BigMatrix> pCovariateData,				
		Rcpp::XPtr<BigMatrix> pTransitionData,				
		Rcpp::XPtr<BigMatrix> pStateData,				
		int time,
		int transition_number,
		int state_number,
		int n,
		int n0,						
		Rcpp::IntegerVector parameterList,
		Rcpp::IntegerVector covariateList){

	// C++ conversions
	MatrixAccessor<double> parameterData (*pParameterData);
	MatrixAccessor<double> covariateData (*pCovariateData);
	MatrixAccessor<int> transData (*pTransitionData);
	MatrixAccessor<int> stateData (*pStateData);

	// Calculate vector PI (Probability of transition)
	Rcpp::NumericVector pi(n, 0.0);

	for(int i=0; i<parameterList.size(); i++)
		for(int j=0; j<n; j++)
			pi[j] += parameterData[parameterList[i]][n0+j] * covariateData[covariateList[i]][time];
	pi = 1/(1+exp(-Rcpp::noNA(pi)));

	// Draw from Binomial Distribution (state - tries) and store in transition data
	Rcpp::RNGScope scope;
	for(int i=0; i<n; i++)
		transData[transition_number][i] = Rf_rbinom(stateData[state_number][i], pi[i]);
	// vectorized version: syntax doesn't exist yet in rcpp :(
	// transData[transition_number] = rbinom(n, stateData[state_number], Rcpp::noNA(pi));
}

// [[Rcpp::export]]
void updateState_add(Rcpp::XPtr<BigMatrix> pTransitionData,			
		Rcpp::XPtr<BigMatrix> pStateData,				
		int transition_number,
		int state_number,
		int n){						
	
	// C++ conversions
	MatrixAccessor<int> transData (*pTransitionData);
	MatrixAccessor<int> stateData (*pStateData);

	// Add
	for(int i=0; i<n; i++)
		stateData[state_number][i] += transData[transition_number][i];
}

// [[Rcpp::export]]
void updateState_substract(Rcpp::XPtr<BigMatrix> pTransitionData,		
		Rcpp::XPtr<BigMatrix> pStateData,				
		int transition_number,
		int state_number,
		int n){						
	
	// C++ conversions
	MatrixAccessor<int> transData (*pTransitionData);
	MatrixAccessor<int> stateData (*pStateData);

	// Add
	for(int i=0; i<n; i++)
		stateData[state_number][i] -= transData[transition_number][i];
}

// [[Rcpp::export]]
void observe(	Rcpp::XPtr<BigMatrix> pTransitionData,				
		Rcpp::XPtr<BigMatrix> pStateData,				
		Rcpp::XPtr<BigMatrix> pObservationData,				
		int time,
		int n,
		int n0,						
		Rcpp::IntegerVector transitions_n,
		Rcpp::IntegerVector transitions_w,
		Rcpp::IntegerVector states_n,
		Rcpp::IntegerVector states_w){

	// C++ conversions
	MatrixAccessor<int> transData (*pTransitionData);
	MatrixAccessor<int> stateData (*pStateData);
	MatrixAccessor<int> observationData (*pObservationData);

	// Linear combination
	Rcpp::IntegerVector obs(n, 0);
	for(int i=0; i<transitions_n.size(); i++){
		int t = transitions_n[i];
		int w = transitions_w[i];
		for(int j=0; j<n; j++)
			obs[j] += w * transData[t][j];
	}
	for(int i=0; i<states_n.size(); i++){
		int s = states_n[i];
		int w = states_w[i];
		for(int j=0; j<n; j++)
			obs[j] += w * stateData[s][j];
	}

	// Output observations	
	for(int i=0; i<n; i++)
		observationData[time][n0+i] = obs[i];
}
