# Supplementary material for: Simulation enhanced distributed lag models for mortality displacement
Source: Springerplus. 2016 Nov 10;5(1):1951. doi: 10.1186/s40064-016-3566-6 (PMC5104706; doi:10.1186/s40064-016-3566-6)
Supplement: Supplementary file 1 — Additional file 1. Code used for the simulations and creation of tables and figures in the article. [file 40064_2016_3566_MOESM1_ESM.zip › SimulateHelper.r]

library(parallel)
library(bigmemory)
#library(inline)
library(Rcpp)

sourceCpp("Code/SimulateHelper.cpp")


# *******************************************************************************************************************************************************************************************************
# State Class

State <- setRefClass("State",
	fields = list(
#		name = "character",
		n = "numeric",
		static = "logical",
		initial = "numeric"
		),
	methods = list(
		getInitial = function(n, n0) {
			if (is.null(initial) | length(initial) == 0)
				return(numeric(n))
			else
				return(initial[(n0):(n0+n-1)])
			},
		setInitial = function(newInitial) {
			initial <<- newInitial
			}
		)	
	)

# *******************************************************************************************************************************************************************************************************
# Transition Classes

Transition <- setRefClass("Transition",
	fields = list(
#		name = "character",
		from = "character",
		from.n = "numeric",
		to = "character",
		to.n = "numeric",
		parameters = "character",
		parameters.n = "numeric",
		parameters.data = "externalptr",
		covariates = "character",
		covariates.n = "numeric",
		covariates.data = "externalptr",
		n = "numeric"		
		)
	)

Transition_InfinitePoisson <- setRefClass("Transition_InfinitePoisson",
	contains = "Transition",
	methods = list(
		calculate = function(time, sim.n, sim.n0, transitions.data, states.data){
			draw_Poisson_InfiniteState(parameters.data, covariates.data, transitions.data, time, n, sim.n, sim.n0, parameters.n, covariates.n)
			},
		update = function(transitions.data, states.data, sim.n){
			updateState_add(transitions.data, states.data, n, to.n, sim.n)
			}
		)
	)

Transition_BinomialExit <- setRefClass("Transition_BinomialExit",
	contains = "Transition",
	methods = list(
		calculate = function(time, sim.n, sim.n0, transitions.data, states.data){
			draw_Binomial(parameters.data, covariates.data, transitions.data, states.data, time, n, from.n, sim.n, sim.n0, parameters.n, covariates.n)
			},
		update = function(transitions.data, states.data, sim.n){
			updateState_substract(transitions.data, states.data, n, from.n, sim.n)
			}
		)
	)

# *******************************************************************************************************************************************************************************************************
# Observable Class

Observable <- setRefClass("Observable",
	fields = list(
		transitions.n = "numeric",
		transitions.w = "numeric",
		states.n = "numeric",
		states.w = "numeric",
		data = "big.matrix"
		),
	methods = list(
		update = function(transitions.data, states.data, sim.n, sim.n0, time){
			observe(transitions.data, states.data, data@address, time, sim.n, sim.n0, transitions.n, transitions.w, states.n, states.w)
			},
		init = function(nrow, ncol){
			data <<- big.matrix(nrow=nrow, ncol=ncol, type="integer")
			}
		)
	)

# *******************************************************************************************************************************************************************************************************
# MultiStateSimulation Class

MultiStateSimulation <- setRefClass("MultiStateSimulation", 
	fields = list(
		states = "list",
		transitions = "list",
		observables = "list",
		covariates = "character",
		covariates.data = "big.matrix",
		parameters = "character",
		parameters.data = "big.matrix",
		sane="logical",
		seed="numeric"
		),
	methods = list(
		addState = function(name, static) {
			for(i in seq(along=states))
				if(name == names(states)[i])
					stop("Name of new state is not unique")
			n <- length(states) 
			states <<- c(states, State$new(n=n, static=static))
			names(states)[length(states)] <<- name
			},
		addState = function(name, static, initial) {
			for(i in seq(along=states))
				if(name == names(states)[i])
					stop("Name of new state is not unique")
			n <- length(states) 
			states <<- c(states, State$new(n=n, static=static, initial=initial))
			names(states)[length(states)] <<- name
			},
		addTransition.Helper = function(name, from, to, transitionParCov) {
			for(i in seq(along=transitions))
				if(name == names(transitions)[i])
					stop("Name of new transition is not unique")
			from.n <- NULL
			for(i in seq(along=states))
				if (from == names(states)[i])
					from.n <- i - 1
			if (is.null(from.n))
				stop("Parent State does not exist")
			to.n <- NULL
			for(i in seq(along=states))
				if (to == names(states)[i])
					to.n <- i - 1
			if (is.null(to.n))
				stop("Child State does not exist")
			if (from.n == to.n)
				stop("Reflexive Transition is not allowed")
			tp.n <- numeric(length(transitionParCov))
			tp.names <- names(transitionParCov)
			tc.n <- numeric(length(transitionParCov))
			tc.names <- as.vector(unlist(transitionParCov))
			for(i in seq(along=tp.names)){
				nvec <- tp.names[i] == parameters
				if(sum(nvec) == 1)
					tp.n[i] <- c(1:length(parameters))[nvec] - 1
					else {
					parameters <<- c(parameters, tp.names[i])
					tp.n[i] <- length(parameters) - 1
					}
				if(tc.names[i] != transitionParCov[[i]])
					stop("Bad specification of transitionParCov")
				nvec <- tc.names[i] ==  covariates
				if(sum(nvec) == 1)
					tc.n[i] <- c(1:length(covariates))[nvec] - 1
					else {
					covariates <<- c(covariates, tc.names[i])
					tc.n[i] <- length(covariates) - 1
					}
				}
			n <- length(transitions)
			list(from=from, from.n=from.n, to=to, to.n=to.n, parameters=tp.names, parameters.n=tp.n, covariates=tc.names, covariates.n=tc.n, n=n)
			},
		addTransition.Poisson = function(name, from, to, transitionParCov) {
			args <- addTransition.Helper(name, from, to, transitionParCov)
			from.static <- states[[args$from.n +1]]$static
		    	to.static   <- states[[args$to.n +1]]$static
			if (from.static == TRUE & to.static == FALSE) {
				transitions <<- c(transitions, Transition_InfinitePoisson$new(from=args$from, from.n=args$from.n, to=args$to, to.n=args$to.n, 
												parameters=args$parameters, parameters.n=args$parameters.n, covariates=args$covariates, 
												covariates.n=args$covariates.n, n=args$n))
				names(transitions)[length(transitions)] <<- name
				} else {
				stop("this type of transition has not yet been implemented")
				}
			},
		addTransition.Binomial = function(name, from, to, transitionParCov) {
			args <- addTransition.Helper(name, from, to, transitionParCov)
			from.static <- states[[args$from.n + 1]]$static
		    	to.static   <- states[[args$to.n + 1]]$static
			if (from.static == FALSE & to.static == TRUE) {
				transitions <<- c(transitions, Transition_BinomialExit$new(from=args$from, from.n=args$from.n, to=args$to, to.n=args$to.n, 
												parameters=args$parameters, parameters.n=args$parameters.n, covariates=args$covariates, 
												covariates.n=args$covariates.n, n=args$n))
				names(transitions)[length(transitions)] <<- name
				} else {
				stop("this type of transition has not yet been implemented")
				}
			},
		addObservable = function(name, transitionsWL=NULL, statesWL=NULL){
			transitionsWL.n <- numeric(length(transitionsWL))
			transitionsWL.names <- names(transitionsWL)
			transitionsWL.w <- numeric(length(transitionsWL))
			for(i in seq(along=transitionsWL.names)){
				n <- NULL
				for(j in seq(along=transitions))
					if (names(transitions)[j] == transitionsWL.names[i])
						n <- transitions[[j]]$n
				if (is.null(n))
					stop(paste("transition does not exist:", transitionsWL.names[i]))
				transitionsWL.n[i] <- n
				transitionsWL.w[i] <- as.numeric(transitionsWL[[i]])
				if(length(transitionsWL.w[i]) != 1)
					stop(paste("transition observation weight ill specified for:", transitionsWL.names[i]))
				}
			statesWL.n <- numeric(length(statesWL))
			statesWL.names <- names(statesWL)
			statesWL.w <- numeric(length(statesWL))
			for(i in seq(along=statesWL.names)){
				n <- NULL
				for (j in seq(along=states))
					if(names(states)[j] == statesWL.names[i])
						n <- states[[j]]$n
				if (is.null(n))
					stop(paste("state does not exist:", statesWL.names[i]))
				statesWL.n[i] <- n
				statesWL.w[i] <- as.numeric(statesWL[[i]])
				if(length(statesWL.w[i]) != 1)
					stop(paste("state observation weight ill specified for:", statesWL.names[i]))
				}
			observables <<- c(observables, Observable$new(transitions.n=transitionsWL.n, transitions.w=transitionsWL.w, states.n=statesWL.n, states.w=statesWL.w))
			names(observables)[length(observables)] <<- name
			},
		addParameterData = function(parameterData){
			parameters.data <<- parameterData
			for(i in seq(along=transitions))
				transitions[[i]]$parameters.data <<- parameterData@address			
			},
		addCovariateData = function(covariateData){
			covariates.data <<- covariateData
			for(i in seq(along=transitions))
				transitions[[i]]$covariates.data <<- covariateData@address
			},
		simulate = function(sim.n, sim.n0=0) {
			# initialize temporary variables
			transitions.data <- big.matrix(nrow=sim.n, ncol=length(transitions), shared=FALSE, type="integer")
			states.data <- big.matrix(nrow=sim.n, ncol=length(states), shared=FALSE, type="integer")
			for(i in seq(along=states))
				states.data[,i] <- as.integer(states[[i]]$getInitial(sim.n, sim.n0+1))
			# iterate
			for(time in 0:(dim(covariates.data)[1]-1) ){
				for(j in seq(along=transitions))
					transitions[[j]]$calculate(time, sim.n, sim.n0, transitions.data@address, states.data@address)
				for(j in seq(along=transitions))
					transitions[[j]]$update(transitions.data@address, states.data@address, sim.n)
				for(j in seq(along=observables))
					observables[[j]]$update(transitions.data@address, states.data@address, sim.n, sim.n0, time)
				}
			},
		clusterSimulate = function(sim.n, sim.n0, clusters, chunks.n){
			size <- floor(sim.n/chunks.n)
			x <- seq(sim.n0, sim.n0+sim.n-1, by=size)
			clusterApply(cl=clusters, x=x, fun=simulate, sim.n=size)
			} 			
		)
	)
